# Supplementary material for: The interactions of Bcl9/Bcl9L with β-catenin and Pygopus promote breast cancer growth, invasion, and metastasis
Source: Oncogene. 2021 Sep 20;40(43):6195–209. doi: 10.1038/s41388-021-02016-9 (PMC8553620; doi:10.1038/s41388-021-02016-9)
Supplement: Supplementary file 2 — Supplementary Table I [file 41388_2021_2016_MOESM2_ESM.xlsx]

## Sheet: Commongenes_HD2_DA_mut
Commongenes_HD2_DA_mut_WNT
Gm2115
Sorbs3
Glul
Hyal1
Arl4c
Idi2
Tmem119
Ahr
Slc43a2
Calml3
Fam167a
Ctsw
Cryba4
Cntn2
Rnf43
Mmp24
Krt90
Fam25c
Ceacam19
Casz1
Ptgs1
Pim1
Txndc5
Krt76
Ajuba
Sox7
Prr5l
Golga7b
Dlx3
Sema4f
Scn5a
Il33
C1qtnf1
Pde2a
Ston2
Lbh
Ly6c1
Ly6a
