# Supplementary material for: The interactions of Bcl9/Bcl9L with β-catenin and Pygopus promote breast cancer growth, invasion, and metastasis
Source: Oncogene. 2021 Sep 20;40(43):6195–209. doi: 10.1038/s41388-021-02016-9 (PMC8553620; doi:10.1038/s41388-021-02016-9)
Supplement: Supplementary file 3 — Supplementary Table II [file 41388_2021_2016_MOESM3_ESM.xlsx]

## Sheet: Common_genes_HD2_da_MUT_tgfb
Common_genes_HD2_da_MUT_tgfb
Lmcd1
Postn
Kalrn
Dpysl3
Grb14
Olfml2b
Sytl2
Col5a1
Edil3
Sparc
Dgkh
Cables1
Lurap1l
Sync
Gas1
Tgfbr3
Htr2b
Pcdhb16
Fat4
Rph3a
Srgap3
S1pr1
AU018091
Krt5
Pde10a
Nfatc4
Camk2n1
Trim29
Whrn
Pxdn
Prelp
Cnksr3
Prl2a1
Lgals7
Tmprss4
Ccsap
Ggt6
Amot
Atp2a1
Zc2hc1c
Gpx3
Sdcbp2
Syt8
Car12
Prkg2
Fam167a
Ptafr
Sh2d1b1
Tmem119
H2-Ab1
Csf2
Slpi
Cacna1g
Card14
Entpd3
Ehf
Ankrd22
Tnf
Blnk
Lamc2
Pmp22
Efemp2
Klk6
Klk10
Atp2c2
S100a14
Col9a3
Nkd2
Clmn
Loxl3
Wfdc18
Trpv6
Mme
Notch4
Tfap2c
Zfp750
Plekhs1
Gper1
Rnf144b
Ckmt1
Sorl1
Rflnb
Mid1
Sertad4
Zfp365
Aqp1
Ctla2a
Rasal1
Slc5a8
Zfp862-ps
Pgpep1
Epb41l4b
Pdgfrl
Krt79
Nuak1
2003-03-01
Ctsd
Tmsb4x
Gpc6
P3h4
Gdpd5
Sspn
Vdr
4931406P16Rik
Rab32
Zfp827
Ceacam1
R74862
Ablim1
Trib1
Dync2li1
Epb41l2
Slc6a6
Tbc1d4
Ldlrad4
Fam160a1
Fam229b
5430437J10Rik
Rhod
Slc13a2
Efhb
Xpnpep2
Fads6
Ube2f
Itm2c
Mgat5
Cd276
A630095N17Rik
Pax8
Tmem95
Rab36
Creb3l2
Unc5b
Tpm1
Raph1
Slc16a9
Ltbp1
Mgam
Syn1
Cxxc4
Il1rn
Adamts16
Tbc1d1
Kctd11
Prkch
Pdgfa
Gm8883
Sugct
Tnfrsf26
Tg
Ace
Lamb1
Mnd1
Hbegf
Omp
1700003E16Rik
Vegfa
Trim66
Abcc4
Fth1
Fat2
Tnc
Trpm6
Susd4
Sorcs2
Syt13
Adarb1
Etnk2
Ren2
Ren1
Atp13a4
Dusp2
Map1a
Fosb
Prss46
Sprr1a
Tnfaip3
Pdia5
P3h3
Trim67
Adcy7
Fxyd5
Tnfaip6
Thsd7a
Hgf
Gpr39
Sla
4931408D14Rik
Marcksl1
Gimap8
Lrrc4c
P3h1
Dlgap1
Antxr2
Slc12a4
Serpini1
St8sia2
Samd5
Ephb2
Serpinb9b
H2-M3
Wnt11
Tm4sf4
Masp1
Ugt1a7c
Ugt1a5
Ugt1a9
Ugt1a2
Ugt1a10
Ugt1a1
Ralyl
Oacyl
Spred3
Apol7a
Slc6a15
Rbpms2
Depdc7
Ugt1a6b
Ptchd1
Trp63
Mtcl1
Ugt1a6a
Foxf1
Syt11
Dzip1l
Mak
Pdgfrb
Loxl2
Cdh10
Stambpl1
Itgb3
Acsbg1
Slc16a10
Podxl
Apln
Ryr1
Egln3
Hmgcll1
Bnc1
Atp1a3
Cmah
Ppm1j
Hhipl1
Havcr2
Ndst3
Btbd11
Txk
Jam2
Atp2b4
Csf1r
Rrad
Ramp1
Scn5a
Gm2115
Nmnat2
Stab1
Serpine1
P2ry12
Plau
Add2
Has2
Adamts6
Car2
Slc9a2
Cd93
Cldn1
Lce1f
Ccbe1
Selp
Vegfc
Mmp12
P4ha2
3110039I08Rik
Ptgs1
Rap1gap2
Olfm2
Lce1h
Bdnf
Dlg4
Abcg1
Aldh1a3
Hsd11b2
Cxcl5
F2r
Nfatc2
Lce1g
Fstl3
Fmnl1
Fam83a
Gcnt2
Mmp13
Igfbp7
Glul
Parvb
Mmp9
Itga2
Mmp10
Hmga2-ps1
Cxcl12
Flrt2
Vim
Fbln2
